# Supplementary material for: ﻿Kodamaeahongheensis f.a., sp. nov., Kodamaeaovata f.a., sp. nov. and Kodamaeayamadae f.a., sp. nov., three new yeast species of Kodamaea (Saccharomycetales, Debaryomycetacae) from China
Source: MycoKeys. 2022 Apr 29;89:121–37. doi: 10.3897/mycokeys.89.81119 (PMC9849074; doi:10.3897/mycokeys.89.81119)
Supplement: XML Treatment for Kodamaea hongheensis [file mycokeys.89.81119-treatment1.xml]

<!DOCTYPE tp:taxon-treatment
  PUBLIC "-//TaxonX//DTD Taxonomic Treatment Publishing DTD v0 20100105//EN" "tax-treatment-NSO.dtd">
<tp:taxon-treatment xmlns:tp="http://www.plazi.org/taxpub"><tp:treatment-meta><kwd-group><label>Taxon classification</label><kwd>
                <named-content content-type="kingdom">Fungi</named-content>
              </kwd><kwd>
                <named-content content-type="order">Saccharomycetales</named-content>
              </kwd><kwd>
                <named-content content-type="family">Debaryomycetacae</named-content>
              </kwd></kwd-group><mixed-citation publication-type="journal"><person-group><name><surname>Chai</surname><given-names>Chun-Yue</given-names></name><name><surname>Gao</surname><given-names>Wan-Li</given-names></name><name><surname>Li</surname><given-names>Ying</given-names></name><name><surname>Yan</surname><given-names>Zhen-Li</given-names></name><name><surname>Hui</surname><given-names>Feng-Li</given-names></name></person-group><article-title>﻿<italic><tp:taxon-name><tp:taxon-name-part taxon-name-part-type="genus" reg="Kodamaea">Kodamaea</tp:taxon-name-part><tp:taxon-name-part taxon-name-part-type="species" reg="hongheensis">hongheensis</tp:taxon-name-part></tp:taxon-name></italic> f.a., sp. nov., <italic><tp:taxon-name><tp:taxon-name-part taxon-name-part-type="genus" reg="Kodamaea">Kodamaea</tp:taxon-name-part><tp:taxon-name-part taxon-name-part-type="species" reg="ovata">ovata</tp:taxon-name-part></tp:taxon-name></italic> f.a., sp. nov. and <italic><tp:taxon-name><tp:taxon-name-part taxon-name-part-type="genus" reg="Kodamaea">Kodamaea</tp:taxon-name-part><tp:taxon-name-part taxon-name-part-type="species" reg="yamadae">yamadae</tp:taxon-name-part></tp:taxon-name></italic> f.a., sp. nov., three new yeast species of <italic><tp:taxon-name><tp:taxon-name-part taxon-name-part-type="genus" reg="Kodamaea">Kodamaea</tp:taxon-name-part></tp:taxon-name></italic> (<tp:taxon-name><tp:taxon-name-part taxon-name-part-type="order">Saccharomycetales</tp:taxon-name-part></tp:taxon-name>, <tp:taxon-name><tp:taxon-name-part taxon-name-part-type="family">Debaryomycetacae</tp:taxon-name-part></tp:taxon-name>) from China</article-title><source>MycoKeys</source><day>29</day><month>04</month><year>2022</year><volume>89</volume><fpage>121</fpage><lpage>137</lpage><pub-id pub-id-type="doi">10.3897/mycokeys.89.81119</pub-id></mixed-citation></tp:treatment-meta><tp:nomenclature><label>﻿</label><tp:taxon-name>
              <object-id xmlns:xlink="http://www.w3.org/1999/xlink" content-type="arpha" xlink:type="simple">C777932A-7DFE-58E2-BC05-0A6124899482</object-id>
              <tp:taxon-name-part taxon-name-part-type="genus" reg="Kodamaea">Kodamaea</tp:taxon-name-part>
              <tp:taxon-name-part taxon-name-part-type="species" reg="hongheensis">hongheensis</tp:taxon-name-part>
              <object-id xmlns:xlink="http://www.w3.org/1999/xlink" content-type="mycobank" xlink:type="simple">842625</object-id>
            </tp:taxon-name><tp:taxon-authority>C.Y. Chai &amp; F.L. Hui</tp:taxon-authority><tp:taxon-status xmlns:xlink="http://www.w3.org/1999/xlink" xlink:type="simple">sp. nov.</tp:taxon-status><xref ref-type="fig" rid="F2">Fig. 2</xref></tp:nomenclature><tp:treatment-sec sec-type="Holotype" id="SECID0EXYBG"><title>Holotype.</title><p>China, Yunnan Province, Honghe Prefecture, Luxi County, in rotting wood in Jiuxi Mountain Forest Park, April 2017, K.F. Liu &amp; Z.W. Xi (holotype <abbrev xmlns:xlink="http://www.w3.org/1999/xlink" content-type="institution" xlink:title="Microbiology Lab of Nanyang Normal University" id="ABBRID0E4YBG" xlink:type="simple">NYNU</abbrev> 17423<sup>T</sup>, ex-holotype <named-content xmlns:xlink="http://www.w3.org/1999/xlink" content-type="dwc:institutional_code" xlink:title="China Centre of Industrial Culture Collection" xlink:href="http://grbio.org/institution/china-center-industrial-culture-collection" xlink:type="simple">CICC</named-content> 33265).</p></tp:treatment-sec><tp:treatment-sec sec-type="etymology" id="SECID0EJZBG"><title>Etymology.</title><p>The specific epithet <italic><tp:taxon-name><tp:taxon-name-part taxon-name-part-type="genus" reg="Kodamaea"/><tp:taxon-name-part taxon-name-part-type="species" reg="hongheensis">hongheensis</tp:taxon-name-part></tp:taxon-name></italic> refers to the geographic origin of the type strain, Honghe Prefecture, Yunnan.</p></tp:treatment-sec><tp:treatment-sec sec-type="description" id="SECID0EZZBG"><title>Description.</title><p>In <abbrev xmlns:xlink="http://www.w3.org/1999/xlink" xlink:title="yeast extract-malt extract" id="ABBRID0E6ZBG" xlink:type="simple">YM</abbrev> broth, after 3 days at 25 °C, cells are ovoid to elongate (3–5 × 3–7 μm) and occur singly or in pairs (Fig. <xref ref-type="fig" rid="F2">2a</xref>). Sediment is formed after a month, but a pellicle is not observed. On <abbrev xmlns:xlink="http://www.w3.org/1999/xlink" xlink:title="yeast extract-malt extract" id="ABBRID0EH1BG" xlink:type="simple">YM</abbrev> agar, after 3 days at 25 °C, colonies are white to cream-colored, butyrous and smooth with entire margins. In Dalmau plate culture on <abbrev xmlns:xlink="http://www.w3.org/1999/xlink" xlink:title="cornmeal" id="ABBRID0EL1BG" xlink:type="simple">CM</abbrev> agar, pseudohyphae are formed but not true mycelia (Fig. <xref ref-type="fig" rid="F2">2b</xref>). Asci or signs of conjugation are not seen on sporulation media. Glucose, maltose and trehalose are fermented but not galactose, sucrose, melibiose, lactose, cellobiose, melezitose, raffinose, inulin, or xylose. Glucose, glucosamine, d-xylose, sucrose, maltose, trehalose, methyl α-d-glucoside, cellobiose, salicin, melezitose, glycerol, ribitol, d-glucitol, d-mannitol, d-glucono-1, 5-lactone, 2-keto-d-gluconate, succinate, citrate and ethanol are assimilated as sole carbon sources. Galactose, l-sorbose, d-ribose, d-arabinose, l-arabinose, l-rhamnose, melibiose, lactose, raffinose, inulin, erythritol, xylitol, galactitol, <italic>myo</italic>-inositol, d-gluconate, d-glucuronate, dl-lactate and methanol are not assimilated. l-lysine, glucosamine and d-tryptophan are assimilated as sole nitrogen sources. Nitrate, nitrite, ethylamine, cadaverine, creatine, creatinine and imidazole are not assimilated. Growth is observed at 35 °C but not at 37 °C. Growth in the presence of 0.01% cycloheximide is positive, but growth in the presence of 10% NaCl plus 5% glucose and 1% acetic acid is negative. Starch-like compounds are not produced. Urease activity and diazonium blue B reactions are negative.</p><fig id="F2" position="float" orientation="portrait"><object-id xmlns:xlink="http://www.w3.org/1999/xlink" content-type="doi" xlink:type="simple">10.3897/mycokeys.89.81119.figure2</object-id><object-id xmlns:xlink="http://www.w3.org/1999/xlink" content-type="arpha" xlink:type="simple">8438C803-42A6-5415-ADB9-2C43D111EB47</object-id><label>Figure 2.</label><caption><p>Morphology of <italic><tp:taxon-name><tp:taxon-name-part taxon-name-part-type="genus" reg="Kodamaea">Kodamaea</tp:taxon-name-part><tp:taxon-name-part taxon-name-part-type="species" reg="hongheensis">hongheensis</tp:taxon-name-part></tp:taxon-name></italic> (<abbrev xmlns:xlink="http://www.w3.org/1999/xlink" content-type="institution" xlink:title="Microbiology Lab of Nanyang Normal University" id="ABBRID0EI2BG" xlink:type="simple">NYNU</abbrev> 17423, holotype) <bold>a</bold> budding cells in <abbrev xmlns:xlink="http://www.w3.org/1999/xlink" xlink:title="yeast extract-malt extract" id="ABBRID0EP2BG" xlink:type="simple">YM</abbrev> broth after 3 d <bold>b</bold> simple pseudohyphae on <abbrev xmlns:xlink="http://www.w3.org/1999/xlink" xlink:title="cornmeal" id="ABBRID0EV2BG" xlink:type="simple">CM</abbrev> agar after 14 d. Scale bars: 10 μm.</p></caption><graphic xmlns:xlink="http://www.w3.org/1999/xlink" xlink:href="mycokeys-89-121-g002.jpg" position="float" orientation="portrait" xlink:type="simple" id="oo_678670.jpg"><uri content-type="original_file" xlink:type="simple">https://binary.pensoft.net/fig/678670</uri></graphic></fig></tp:treatment-sec><tp:treatment-sec sec-type="Additional isolate examined" id="SECID0E52BG"><title>Additional isolate examined.</title><p>China, Yunnan Province, Honghe Prefecture, Luxi County, in rotting wood in Jiuxi Mountain Forest Park, April 2017, K.F. Liu &amp; Z.W. Xi (<abbrev xmlns:xlink="http://www.w3.org/1999/xlink" content-type="institution" xlink:title="Microbiology Lab of Nanyang Normal University" id="ABBRID0EE3BG" xlink:type="simple">NYNU</abbrev> 17409).</p></tp:treatment-sec><tp:treatment-sec sec-type="notes" id="SECID0EJ3BG"><title>Notes.</title><p>Two strains <abbrev xmlns:xlink="http://www.w3.org/1999/xlink" content-type="institution" xlink:title="Microbiology Lab of Nanyang Normal University" id="ABBRID0EP3BG" xlink:type="simple">NYNU</abbrev> 17409 and <abbrev xmlns:xlink="http://www.w3.org/1999/xlink" content-type="institution" xlink:title="Microbiology Lab of Nanyang Normal University" id="ABBRID0EU3BG" xlink:type="simple">NYNU</abbrev> 17423, both representing <italic><tp:taxon-name><tp:taxon-name-part taxon-name-part-type="genus" reg="Kodamaea">K.</tp:taxon-name-part><tp:taxon-name-part taxon-name-part-type="species" reg="hongheensis">hongheensis</tp:taxon-name-part></tp:taxon-name></italic>, were grouped in an independent lineage and are related to <italic><tp:taxon-name><tp:taxon-name-part taxon-name-part-type="genus" reg="Kodamaea">K.</tp:taxon-name-part><tp:taxon-name-part taxon-name-part-type="species" reg="laetipori">laetipori</tp:taxon-name-part></tp:taxon-name></italic>. <italic><tp:taxon-name><tp:taxon-name-part taxon-name-part-type="genus" reg="Kodamaea">K.</tp:taxon-name-part><tp:taxon-name-part taxon-name-part-type="species" reg="hongheensis">hongheensis</tp:taxon-name-part></tp:taxon-name></italic> differed from its closest relative <italic><tp:taxon-name><tp:taxon-name-part taxon-name-part-type="genus" reg="Kodamaea">K.</tp:taxon-name-part><tp:taxon-name-part taxon-name-part-type="species" reg="laetipori">laetipori</tp:taxon-name-part></tp:taxon-name></italic> by 2.9% substitutions in the LSU rDNA sequence. However, the ITS sequence of <italic><tp:taxon-name><tp:taxon-name-part taxon-name-part-type="genus" reg="Kodamaea">K.</tp:taxon-name-part><tp:taxon-name-part taxon-name-part-type="species" reg="hongheensis">hongheensis</tp:taxon-name-part></tp:taxon-name></italic> could not be successfully aligned with the type strain of <italic><tp:taxon-name><tp:taxon-name-part taxon-name-part-type="genus" reg="Kodamaea">K.</tp:taxon-name-part><tp:taxon-name-part taxon-name-part-type="species" reg="laetipori">laetipori</tp:taxon-name-part></tp:taxon-name></italic> because its ITS sequences are not currently available from either the NCBI GenBank database or the <abbrev xmlns:xlink="http://www.w3.org/1999/xlink" content-type="institution" xlink:title="Westerdijk Fungal Biodiversity Institute" id="ABBRID0E25BG" xlink:type="simple">CBS</abbrev> database. Physiologically, <italic><tp:taxon-name><tp:taxon-name-part taxon-name-part-type="genus" reg="Kodamaea">K.</tp:taxon-name-part><tp:taxon-name-part taxon-name-part-type="species" reg="hongheensis">hongheensis</tp:taxon-name-part></tp:taxon-name></italic> can be differentiated from <italic><tp:taxon-name><tp:taxon-name-part taxon-name-part-type="genus" reg="Kodamaea">K.</tp:taxon-name-part><tp:taxon-name-part taxon-name-part-type="species" reg="laetipori">laetipori</tp:taxon-name-part></tp:taxon-name></italic> (<xref ref-type="bibr" rid="B16">Lachance and Kurtzman 2011</xref>) based on growth in l-sorbose, d-arabinose, d-gluconate, and dl-lactate, which are positive for <italic><tp:taxon-name><tp:taxon-name-part taxon-name-part-type="genus" reg="Kodamaea">K.</tp:taxon-name-part><tp:taxon-name-part taxon-name-part-type="species" reg="laetipori">laetipori</tp:taxon-name-part></tp:taxon-name></italic> and negative for the new species. Moreover, <italic><tp:taxon-name><tp:taxon-name-part taxon-name-part-type="genus" reg="Kodamaea">K.</tp:taxon-name-part><tp:taxon-name-part taxon-name-part-type="species" reg="laetipori">laetipori</tp:taxon-name-part></tp:taxon-name></italic> grows in the presence of 0.1% cycloheximide and 10% NaCl plus 5% glucose, but <italic><tp:taxon-name><tp:taxon-name-part taxon-name-part-type="genus" reg="Kodamaea">K.</tp:taxon-name-part><tp:taxon-name-part taxon-name-part-type="species" reg="hongheensis">hongheensis</tp:taxon-name-part></tp:taxon-name></italic> does not.</p></tp:treatment-sec><ref-list><ref id="B16"><mixed-citation xmlns:xlink="http://www.w3.org/1999/xlink" xlink:type="simple"><person-group><name name-style="western"><surname>Lachance</surname><given-names>MA</given-names></name><name name-style="western"><surname>Kurtzman</surname><given-names>CP</given-names></name></person-group> (<year>2011</year>) <article-title><italic><tp:taxon-name><tp:taxon-name-part taxon-name-part-type="genus">Kodamaea</tp:taxon-name-part></tp:taxon-name></italic> Yamada Y, Suzuki T, Matsuda, Mikata emend. Rosa, Lachance, Starmer, Barker, Bowles and Schlag-Edler (1999).</article-title> In: <person-group><name name-style="western"><surname>Kurtzman</surname><given-names>CP</given-names></name><name name-style="western"><surname>Fell</surname><given-names>JW</given-names></name><name name-style="western"><surname>Boekhout</surname><given-names>T</given-names></name></person-group> (<role>Eds</role>) <issue-title>The Yeasts – A Taxonomic Study, 5th edn.</issue-title><source>, vol. 2. Amsterdam, Elsevier</source>, <fpage>483</fpage>–<lpage>490</lpage>. <ext-link xlink:href="10.1016/B978-0-444-52149-1.00036-7" ext-link-type="doi" xlink:type="simple">https://doi.org/10.1016/B978-0-444-52149-1.00036-7</ext-link></mixed-citation></ref></ref-list></tp:taxon-treatment>
