# Supplementary material for: ﻿Kodamaeahongheensis f.a., sp. nov., Kodamaeaovata f.a., sp. nov. and Kodamaeayamadae f.a., sp. nov., three new yeast species of Kodamaea (Saccharomycetales, Debaryomycetacae) from China
Source: MycoKeys. 2022 Apr 29;89:121–37. doi: 10.3897/mycokeys.89.81119 (PMC9849074; doi:10.3897/mycokeys.89.81119)
Supplement: XML Treatment for Kodamaea ovata [file mycokeys.89.81119-treatment2.xml]

<!DOCTYPE tp:taxon-treatment
  PUBLIC "-//TaxonX//DTD Taxonomic Treatment Publishing DTD v0 20100105//EN" "tax-treatment-NSO.dtd">
<tp:taxon-treatment xmlns:tp="http://www.plazi.org/taxpub"><tp:treatment-meta><kwd-group><label>Taxon classification</label><kwd>
                <named-content content-type="kingdom">Fungi</named-content>
              </kwd><kwd>
                <named-content content-type="order">Saccharomycetales</named-content>
              </kwd><kwd>
                <named-content content-type="family">Debaryomycetacae</named-content>
              </kwd></kwd-group><mixed-citation publication-type="journal"><person-group><name><surname>Chai</surname><given-names>Chun-Yue</given-names></name><name><surname>Gao</surname><given-names>Wan-Li</given-names></name><name><surname>Li</surname><given-names>Ying</given-names></name><name><surname>Yan</surname><given-names>Zhen-Li</given-names></name><name><surname>Hui</surname><given-names>Feng-Li</given-names></name></person-group><article-title>﻿<italic><tp:taxon-name><tp:taxon-name-part taxon-name-part-type="genus" reg="Kodamaea">Kodamaea</tp:taxon-name-part><tp:taxon-name-part taxon-name-part-type="species" reg="hongheensis">hongheensis</tp:taxon-name-part></tp:taxon-name></italic> f.a., sp. nov., <italic><tp:taxon-name><tp:taxon-name-part taxon-name-part-type="genus" reg="Kodamaea">Kodamaea</tp:taxon-name-part><tp:taxon-name-part taxon-name-part-type="species" reg="ovata">ovata</tp:taxon-name-part></tp:taxon-name></italic> f.a., sp. nov. and <italic><tp:taxon-name><tp:taxon-name-part taxon-name-part-type="genus" reg="Kodamaea">Kodamaea</tp:taxon-name-part><tp:taxon-name-part taxon-name-part-type="species" reg="yamadae">yamadae</tp:taxon-name-part></tp:taxon-name></italic> f.a., sp. nov., three new yeast species of <italic><tp:taxon-name><tp:taxon-name-part taxon-name-part-type="genus" reg="Kodamaea">Kodamaea</tp:taxon-name-part></tp:taxon-name></italic> (<tp:taxon-name><tp:taxon-name-part taxon-name-part-type="order">Saccharomycetales</tp:taxon-name-part></tp:taxon-name>, <tp:taxon-name><tp:taxon-name-part taxon-name-part-type="family">Debaryomycetacae</tp:taxon-name-part></tp:taxon-name>) from China</article-title><source>MycoKeys</source><day>29</day><month>04</month><year>2022</year><volume>89</volume><fpage>121</fpage><lpage>137</lpage><pub-id pub-id-type="doi">10.3897/mycokeys.89.81119</pub-id></mixed-citation></tp:treatment-meta><tp:nomenclature><label>﻿</label><tp:taxon-name>
              <object-id xmlns:xlink="http://www.w3.org/1999/xlink" content-type="arpha" xlink:type="simple">A717199B-8187-5328-927A-89B909182552</object-id>
              <tp:taxon-name-part taxon-name-part-type="genus" reg="Kodamaea">Kodamaea</tp:taxon-name-part>
              <tp:taxon-name-part taxon-name-part-type="species" reg="ovata">ovata</tp:taxon-name-part>
              <object-id xmlns:xlink="http://www.w3.org/1999/xlink" content-type="mycobank" xlink:type="simple">842623</object-id>
            </tp:taxon-name><tp:taxon-authority>C.Y. Chai &amp; F.L. Hui</tp:taxon-authority><tp:taxon-status xmlns:xlink="http://www.w3.org/1999/xlink" xlink:type="simple">sp. nov.</tp:taxon-status><xref ref-type="fig" rid="F3">Fig. 3</xref></tp:nomenclature><tp:treatment-sec sec-type="Holotype" id="SECID0EKCAI"><title>Holotype.</title><p>China, Henan Province, Nanyang City, the Baotianman Nature Reserve, in rotting wood under a mixed forest, July 2016, K.F. Liu &amp; Z.W. Xi (holotype <abbrev xmlns:xlink="http://www.w3.org/1999/xlink" content-type="institution" xlink:title="Microbiology Lab of Nanyang Normal University" id="ABBRID0EQCAI" xlink:type="simple">NYNU</abbrev> 167144<sup>T</sup>, ex-holotype <abbrev xmlns:xlink="http://www.w3.org/1999/xlink" content-type="institution" xlink:title="Westerdijk Fungal Biodiversity Institute" id="ABBRID0EXCAI" xlink:type="simple">CBS</abbrev> 14702).</p></tp:treatment-sec><tp:treatment-sec sec-type="etymology" id="SECID0E3CAI"><title>Etymology.</title><p>The specific epithet <italic><tp:taxon-name><tp:taxon-name-part taxon-name-part-type="genus" reg="Kodamaea"/><tp:taxon-name-part taxon-name-part-type="species" reg="ovata">ovata</tp:taxon-name-part></tp:taxon-name></italic> refers to the ovoid cell morphology of the type strain.</p></tp:treatment-sec><tp:treatment-sec sec-type="description" id="SECID0EMDAI"><title>Description.</title><p>In <abbrev xmlns:xlink="http://www.w3.org/1999/xlink" xlink:title="yeast extract-malt extract" id="ABBRID0ESDAI" xlink:type="simple">YM</abbrev> broth, after 3 days at 25 °C, cells are ovoid (2–4 × 3–5 μm) and occur singly or in pairs (Fig. <xref ref-type="fig" rid="F3">3a</xref>). Sediment is formed after a month, but a pellicle is not observed. On <abbrev xmlns:xlink="http://www.w3.org/1999/xlink" xlink:title="yeast extract-malt extract" id="ABBRID0E1DAI" xlink:type="simple">YM</abbrev> agar, after 3 days at 25 °C, colonies are white to cream-colored, butyrous and smooth with entire margins. In Dalmau plate culture on <abbrev xmlns:xlink="http://www.w3.org/1999/xlink" xlink:title="cornmeal" id="ABBRID0E5DAI" xlink:type="simple">CM</abbrev> agar, a rudimentary pseudomycelium is formed (Fig. <xref ref-type="fig" rid="F3">3b</xref>). Asci or signs of conjugation are not seen on sporulation media. Glucose, galactose, maltose and trehalose are fermented but sucrose, melibiose, lactose, cellobiose, melezitose, raffinose, inulin and xylose are not. Glucose, galactose, glucosamine, d-xylose, d-arabinose, l-arabinose, sucrose, maltose, trehalose, methyl α-d-glucoside, cellobiose, salicin, arbutin, melezitose, inulin, glycerol, ribitol, xylitol, d-glucitol, d-mannitol, galactitol, d-glucono-1, 5-lactone, 2-keto-d-gluconate, dl-lactate, succinate, citrate and ethanol are assimilated as sole carbon sources. l-sorbose, d-ribose, l-rhamnose, melibiose, lactose, raffinose, erythritol, <italic>myo</italic>-inositol, d-gluconate, d-glucuronate and methanol are not assimilated. Ethylamine, l-lysine and creatine are assimilated as sole nitrogen sources. Nitrate, nitrite, cadaverine, creatinine, glucosamine, imidazole and d-tryptophan are not assimilated. Growth is observed at 42 °C but not at 45 °C. Growth in the presence of 0.1% cycloheximide and 16% NaCl plus 5% glucose is positive, but growth in the presence of 1% acetic acid is negative. Starch-like compounds are not produced. Urease activity and diazonium blue B reactions are negative.</p><fig id="F3" position="float" orientation="portrait"><object-id xmlns:xlink="http://www.w3.org/1999/xlink" content-type="doi" xlink:type="simple">10.3897/mycokeys.89.81119.figure3</object-id><object-id xmlns:xlink="http://www.w3.org/1999/xlink" content-type="arpha" xlink:type="simple">877C5AC4-A774-5F29-9B06-A58463368D79</object-id><label>Figure 3.</label><caption><p>Morphology of <italic><tp:taxon-name><tp:taxon-name-part taxon-name-part-type="genus" reg="Kodamaea">Kodamaea</tp:taxon-name-part><tp:taxon-name-part taxon-name-part-type="species" reg="ovata">ovata</tp:taxon-name-part></tp:taxon-name></italic> (<abbrev xmlns:xlink="http://www.w3.org/1999/xlink" content-type="institution" xlink:title="Microbiology Lab of Nanyang Normal University" id="ABBRID0E2EAI" xlink:type="simple">NYNU</abbrev> 167144, holotype) <bold>a</bold> budding cells in <abbrev xmlns:xlink="http://www.w3.org/1999/xlink" xlink:title="yeast extract-malt extract" id="ABBRID0ECFAI" xlink:type="simple">YM</abbrev> broth after 3 d <bold>b</bold> pseudohyphae on <abbrev xmlns:xlink="http://www.w3.org/1999/xlink" xlink:title="cornmeal" id="ABBRID0EIFAI" xlink:type="simple">CM</abbrev> agar after 14 d. Scale bars: 10 μm.</p></caption><graphic xmlns:xlink="http://www.w3.org/1999/xlink" xlink:href="mycokeys-89-121-g003.jpg" position="float" orientation="portrait" xlink:type="simple" id="oo_678671.jpg"><uri content-type="original_file" xlink:type="simple">https://binary.pensoft.net/fig/678671</uri></graphic></fig></tp:treatment-sec><tp:treatment-sec sec-type="Additional isolate examined" id="SECID0ERFAI"><title>Additional isolate examined.</title><p>China, Henan Province, Nanyang City, the Baotianman Nature Reserve, in rotting wood under a mixed forest, July 2016, K.F. Liu &amp; Z.W. Xi (<abbrev xmlns:xlink="http://www.w3.org/1999/xlink" content-type="institution" xlink:title="Microbiology Lab of Nanyang Normal University" id="ABBRID0EXFAI" xlink:type="simple">NYNU</abbrev> 1685).</p></tp:treatment-sec><tp:treatment-sec sec-type="notes" id="SECID0E3FAI"><title>Notes.</title><p>Two strains <abbrev xmlns:xlink="http://www.w3.org/1999/xlink" content-type="institution" xlink:title="Microbiology Lab of Nanyang Normal University" id="ABBRID0ECGAI" xlink:type="simple">NYNU</abbrev> 1685 and <abbrev xmlns:xlink="http://www.w3.org/1999/xlink" content-type="institution" xlink:title="Microbiology Lab of Nanyang Normal University" id="ABBRID0EHGAI" xlink:type="simple">NYNU</abbrev> 167144 representing <italic><tp:taxon-name><tp:taxon-name-part taxon-name-part-type="genus" reg="Kodamaea">K.</tp:taxon-name-part><tp:taxon-name-part taxon-name-part-type="species" reg="ovata">ovata</tp:taxon-name-part></tp:taxon-name></italic> grouped in a well-supported clade and appear to be most closely related to <italic><tp:taxon-name><tp:taxon-name-part taxon-name-part-type="genus" reg="Kodamaea">K.</tp:taxon-name-part><tp:taxon-name-part taxon-name-part-type="species" reg="neixiangensis">neixiangensis</tp:taxon-name-part></tp:taxon-name></italic> (<xref ref-type="bibr" rid="B5">Gao et al. 2017</xref>). The nucleotide differences between the new species and the close relative <italic><tp:taxon-name><tp:taxon-name-part taxon-name-part-type="genus" reg="Kodamaea">K.</tp:taxon-name-part><tp:taxon-name-part taxon-name-part-type="species" reg="neixiangensis">neixiangensis</tp:taxon-name-part></tp:taxon-name></italic> are 1% substitutions in the LSU rDNA sequence and 4.8% substitutions in the ITS region, respectively. Physiologically, <italic><tp:taxon-name><tp:taxon-name-part taxon-name-part-type="genus" reg="Kodamaea">K.</tp:taxon-name-part><tp:taxon-name-part taxon-name-part-type="species" reg="ovata">ovata</tp:taxon-name-part></tp:taxon-name></italic> can be differentiated from <italic><tp:taxon-name><tp:taxon-name-part taxon-name-part-type="genus" reg="Kodamaea">K.</tp:taxon-name-part><tp:taxon-name-part taxon-name-part-type="species" reg="neixiangensis">neixiangensis</tp:taxon-name-part></tp:taxon-name></italic> based on growth in l-arabinose, d-arabinose, dl-lactate and 16% NaCl plus 5% glucose, all of which were positive for <italic><tp:taxon-name><tp:taxon-name-part taxon-name-part-type="genus" reg="Kodamaea">K.</tp:taxon-name-part><tp:taxon-name-part taxon-name-part-type="species" reg="ovata">ovata</tp:taxon-name-part></tp:taxon-name></italic> and negative for <italic><tp:taxon-name><tp:taxon-name-part taxon-name-part-type="genus" reg="Kodamaea">K.</tp:taxon-name-part><tp:taxon-name-part taxon-name-part-type="species" reg="neixiangensis">neixiangensis</tp:taxon-name-part></tp:taxon-name></italic>. Additionally, the new species ferments galactose and maltose and grows at 35 °C, but <italic><tp:taxon-name><tp:taxon-name-part taxon-name-part-type="genus" reg="Kodamaea">K.</tp:taxon-name-part><tp:taxon-name-part taxon-name-part-type="species" reg="neixiangensis">neixiangensis</tp:taxon-name-part></tp:taxon-name></italic> does not have these characteristics.</p></tp:treatment-sec><ref-list><ref id="B5"><mixed-citation xmlns:xlink="http://www.w3.org/1999/xlink" xlink:type="simple"><person-group><name name-style="western"><surname>Gao</surname><given-names>WL</given-names></name><name name-style="western"><surname>Liu</surname><given-names>TT</given-names></name><name name-style="western"><surname>Zheng</surname><given-names>J</given-names></name><name name-style="western"><surname>Hui</surname><given-names>FL</given-names></name></person-group> (<year>2017</year>) <article-title><italic><tp:taxon-name><tp:taxon-name-part taxon-name-part-type="genus">Kodamaea</tp:taxon-name-part><tp:taxon-name-part taxon-name-part-type="species">neixiangensis</tp:taxon-name-part></tp:taxon-name></italic> f.a., sp. nov. and <italic><tp:taxon-name><tp:taxon-name-part taxon-name-part-type="genus">Kodamaea</tp:taxon-name-part><tp:taxon-name-part taxon-name-part-type="species">jinghongensis</tp:taxon-name-part></tp:taxon-name></italic> f.a., sp. nov., two yeast species isolated from rotting wood.</article-title><source>International Journal of Systematic and Evolutionary Microbiology</source><volume>67</volume>(<issue>9</issue>): <fpage>3358</fpage>–<lpage>3362</lpage>. <ext-link xlink:href="10.1099/ijsem.0.002117" ext-link-type="doi" xlink:type="simple">https://doi.org/10.1099/ijsem.0.002117</ext-link></mixed-citation></ref></ref-list></tp:taxon-treatment>
