# Supplementary material for: ﻿Kodamaeahongheensis f.a., sp. nov., Kodamaeaovata f.a., sp. nov. and Kodamaeayamadae f.a., sp. nov., three new yeast species of Kodamaea (Saccharomycetales, Debaryomycetacae) from China
Source: MycoKeys. 2022 Apr 29;89:121–37. doi: 10.3897/mycokeys.89.81119 (PMC9849074; doi:10.3897/mycokeys.89.81119)
Supplement: XML Treatment for Kodamaea yamadae [file mycokeys.89.81119-treatment3.xml]

<!DOCTYPE tp:taxon-treatment
  PUBLIC "-//TaxonX//DTD Taxonomic Treatment Publishing DTD v0 20100105//EN" "tax-treatment-NSO.dtd">
<tp:taxon-treatment xmlns:tp="http://www.plazi.org/taxpub"><tp:treatment-meta><kwd-group><label>Taxon classification</label><kwd>
                <named-content content-type="kingdom">Fungi</named-content>
              </kwd><kwd>
                <named-content content-type="order">Saccharomycetales</named-content>
              </kwd><kwd>
                <named-content content-type="family">Debaryomycetacae</named-content>
              </kwd></kwd-group><mixed-citation publication-type="journal"><person-group><name><surname>Chai</surname><given-names>Chun-Yue</given-names></name><name><surname>Gao</surname><given-names>Wan-Li</given-names></name><name><surname>Li</surname><given-names>Ying</given-names></name><name><surname>Yan</surname><given-names>Zhen-Li</given-names></name><name><surname>Hui</surname><given-names>Feng-Li</given-names></name></person-group><article-title>﻿<italic><tp:taxon-name><tp:taxon-name-part taxon-name-part-type="genus" reg="Kodamaea">Kodamaea</tp:taxon-name-part><tp:taxon-name-part taxon-name-part-type="species" reg="hongheensis">hongheensis</tp:taxon-name-part></tp:taxon-name></italic> f.a., sp. nov., <italic><tp:taxon-name><tp:taxon-name-part taxon-name-part-type="genus" reg="Kodamaea">Kodamaea</tp:taxon-name-part><tp:taxon-name-part taxon-name-part-type="species" reg="ovata">ovata</tp:taxon-name-part></tp:taxon-name></italic> f.a., sp. nov. and <italic><tp:taxon-name><tp:taxon-name-part taxon-name-part-type="genus" reg="Kodamaea">Kodamaea</tp:taxon-name-part><tp:taxon-name-part taxon-name-part-type="species" reg="yamadae">yamadae</tp:taxon-name-part></tp:taxon-name></italic> f.a., sp. nov., three new yeast species of <italic><tp:taxon-name><tp:taxon-name-part taxon-name-part-type="genus" reg="Kodamaea">Kodamaea</tp:taxon-name-part></tp:taxon-name></italic> (<tp:taxon-name><tp:taxon-name-part taxon-name-part-type="order">Saccharomycetales</tp:taxon-name-part></tp:taxon-name>, <tp:taxon-name><tp:taxon-name-part taxon-name-part-type="family">Debaryomycetacae</tp:taxon-name-part></tp:taxon-name>) from China</article-title><source>MycoKeys</source><day>29</day><month>04</month><year>2022</year><volume>89</volume><fpage>121</fpage><lpage>137</lpage><pub-id pub-id-type="doi">10.3897/mycokeys.89.81119</pub-id></mixed-citation></tp:treatment-meta><tp:nomenclature><label>﻿</label><tp:taxon-name>
              <object-id xmlns:xlink="http://www.w3.org/1999/xlink" content-type="arpha" xlink:type="simple">97F810A2-3E72-510A-AD92-76803C758104</object-id>
              <tp:taxon-name-part taxon-name-part-type="genus" reg="Kodamaea">Kodamaea</tp:taxon-name-part>
              <tp:taxon-name-part taxon-name-part-type="species" reg="yamadae">yamadae</tp:taxon-name-part>
              <object-id xmlns:xlink="http://www.w3.org/1999/xlink" content-type="mycobank" xlink:type="simple">842626</object-id>
            </tp:taxon-name><tp:taxon-authority>C.Y. Chai &amp; F.L. Hui</tp:taxon-authority><tp:taxon-status xmlns:xlink="http://www.w3.org/1999/xlink" xlink:type="simple">sp. nov.</tp:taxon-status><xref ref-type="fig" rid="F4">Fig. 4</xref></tp:nomenclature><tp:treatment-sec sec-type="Holotype" id="SECID0EWKAI"><title>Holotype.</title><p>China, Henan Province, Nanyang City, the Baotianman Nature Reserve, in rotting wood under a mixed forest, August 2016, K.F. Liu &amp; Z.W. Xi (holotype <abbrev xmlns:xlink="http://www.w3.org/1999/xlink" content-type="institution" xlink:title="Microbiology Lab of Nanyang Normal University" id="ABBRID0E3KAI" xlink:type="simple">NYNU</abbrev> 168114<sup>T</sup>, ex-holotype <abbrev xmlns:xlink="http://www.w3.org/1999/xlink" content-type="institution" xlink:title="Westerdijk Fungal Biodiversity Institute" id="ABBRID0EDLAI" xlink:type="simple">CBS</abbrev> 14703).</p></tp:treatment-sec><tp:treatment-sec sec-type="etymology" id="SECID0EILAI"><title>Etymology.</title><p>The specific epithet <italic><tp:taxon-name><tp:taxon-name-part taxon-name-part-type="genus" reg="Kodamaea"/><tp:taxon-name-part taxon-name-part-type="species" reg="yamadae">yamadae</tp:taxon-name-part></tp:taxon-name></italic> is used in honour of Y. Yamada for his proposal of the genus <italic><tp:taxon-name><tp:taxon-name-part taxon-name-part-type="genus" reg="Kodamaea">Kodamaea</tp:taxon-name-part></tp:taxon-name></italic>.</p></tp:treatment-sec><tp:treatment-sec sec-type="description" id="SECID0E6LAI"><title>Description.</title><p>In <abbrev xmlns:xlink="http://www.w3.org/1999/xlink" xlink:title="yeast extract-malt extract" id="ABBRID0EFMAI" xlink:type="simple">YM</abbrev> broth, after three days at 25 °C, cells are ellipsoidal to elongate (2–3 × 4.5–10 μm) and occur singly or in pairs (Fig. <xref ref-type="fig" rid="F4">4a</xref>). Sediment is formed after a month, but a pellicle is not observed. On <abbrev xmlns:xlink="http://www.w3.org/1999/xlink" xlink:title="yeast extract-malt extract" id="ABBRID0ENMAI" xlink:type="simple">YM</abbrev> agar, after 3 days at 25 °C, colonies are white, convex, sometimes fringed, glabrous or membranous, smooth or rugose and butyrous to tough due to filamentous growth. On Dalmau plate culture on <abbrev xmlns:xlink="http://www.w3.org/1999/xlink" xlink:title="cornmeal" id="ABBRID0ERMAI" xlink:type="simple">CM</abbrev> agar, a rudimentary pseudomycelium is formed (Fig. <xref ref-type="fig" rid="F4">4b</xref>). Asci or signs of conjugation are not seen on sporulation media. Glucose, maltose, sucrose, trehalose and cellobiose are fermented but not galactose, melibiose, lactose, melezitose, raffinose, inulin or xylose. Glucose, galactose, glucosamine, d-ribose, d-xylose, sucrose, maltose, trehalose, methyl α-d-glucoside, cellobiose, salicin, inulin, glycerol, erythritol, ribitol, d-glucitol, d-mannitol, d-glucono-1, 5-lactone, 2-keto-d-gluconate, succinate, citrate and ethanol are assimilated as sole carbon sources. l-sorbose, d-arabinose, l-arabinose, l-rhamnose, arbutin, melibiose, lactose, raffinose, melezitose, xylitol, galactitol, <italic>myo</italic>-inositol, 5-keto-d-gluconate, d-gluconate, d-glucuronate, dl-lactate and methanol are not assimilated. Ethylamine, l-lysine, creatine, glucosamine and d-tryptophan are assimilated as sole nitrogen sources. Nitrate, nitrite, cadaverine, creatinine and imidazole are not assimilated. Growth is observed at 30 °C but not at 35 °C. Growth in the presence of 0.1% cycloheximide is positive, but growth in the presence of 10% NaCl plus 5% glucose and 1% acetic acid is negative. Starch-like compounds are not produced. Urease activity and diazonium blue B reactions are negative.</p><fig id="F4" position="float" orientation="portrait"><object-id xmlns:xlink="http://www.w3.org/1999/xlink" content-type="doi" xlink:type="simple">10.3897/mycokeys.89.81119.figure4</object-id><object-id xmlns:xlink="http://www.w3.org/1999/xlink" content-type="arpha" xlink:type="simple">0C8C1F20-DAA4-57AC-AA11-0236786DDD87</object-id><label>Figure 4.</label><caption><p>Morphology of <italic><tp:taxon-name><tp:taxon-name-part taxon-name-part-type="genus" reg="Kodamaea">Kodamaea</tp:taxon-name-part><tp:taxon-name-part taxon-name-part-type="species" reg="yamadae">yamadae</tp:taxon-name-part></tp:taxon-name></italic> (<abbrev xmlns:xlink="http://www.w3.org/1999/xlink" content-type="institution" xlink:title="Microbiology Lab of Nanyang Normal University" id="ABBRID0EONAI" xlink:type="simple">NYNU</abbrev> 168114, holotype) <bold>a</bold> budding cells in <abbrev xmlns:xlink="http://www.w3.org/1999/xlink" xlink:title="yeast extract-malt extract" id="ABBRID0EVNAI" xlink:type="simple">YM</abbrev> broth after 3 d <bold>b</bold> pseudohyphae on <abbrev xmlns:xlink="http://www.w3.org/1999/xlink" xlink:title="cornmeal" id="ABBRID0E2NAI" xlink:type="simple">CM</abbrev> agar after 14 d. Scale bars: 10 μm.</p></caption><graphic xmlns:xlink="http://www.w3.org/1999/xlink" xlink:href="mycokeys-89-121-g004.jpg" position="float" orientation="portrait" xlink:type="simple" id="oo_678672.jpg"><uri content-type="original_file" xlink:type="simple">https://binary.pensoft.net/fig/678672</uri></graphic></fig></tp:treatment-sec><tp:treatment-sec sec-type="Additional isolates examined" id="SECID0EEOAI"><title>Additional isolates examined.</title><p>China, Henan Province, Nanyang City, the Baotianman Nature Reserve, in rotting wood under an oak forest, August 2016, K.F. Liu &amp; Z.W. Xi (<abbrev xmlns:xlink="http://www.w3.org/1999/xlink" content-type="institution" xlink:title="Microbiology Lab of Nanyang Normal University" id="ABBRID0EKOAI" xlink:type="simple">NYNU</abbrev> 16858).</p></tp:treatment-sec><tp:treatment-sec sec-type="notes" id="SECID0EPOAI"><title>Notes.</title><p>Two strains <abbrev xmlns:xlink="http://www.w3.org/1999/xlink" content-type="institution" xlink:title="Microbiology Lab of Nanyang Normal University" id="ABBRID0EVOAI" xlink:type="simple">NYNU</abbrev> 16858 and <abbrev xmlns:xlink="http://www.w3.org/1999/xlink" content-type="institution" xlink:title="Microbiology Lab of Nanyang Normal University" id="ABBRID0E1OAI" xlink:type="simple">NYNU</abbrev> 168114, representing <italic><tp:taxon-name><tp:taxon-name-part taxon-name-part-type="genus" reg="Kodamaea">K.</tp:taxon-name-part><tp:taxon-name-part taxon-name-part-type="species" reg="yamadae">yamadae</tp:taxon-name-part></tp:taxon-name></italic> clustered in a well-supported clade that is closely related to <italic><tp:taxon-name><tp:taxon-name-part taxon-name-part-type="genus" reg="Kodamaea">K.</tp:taxon-name-part><tp:taxon-name-part taxon-name-part-type="species" reg="jinghongensis">jinghongensis</tp:taxon-name-part></tp:taxon-name></italic> (<xref ref-type="bibr" rid="B5">Gao et al. 2017</xref>) and <italic><tp:taxon-name><tp:taxon-name-part taxon-name-part-type="genus" reg="Kodamaea">K.</tp:taxon-name-part><tp:taxon-name-part taxon-name-part-type="species" reg="fukazawae">fukazawae</tp:taxon-name-part></tp:taxon-name></italic> (<xref ref-type="bibr" rid="B20">Nakase et al. 1999</xref>). The nucleotide differences between <italic><tp:taxon-name><tp:taxon-name-part taxon-name-part-type="genus" reg="Kodamaea">K.</tp:taxon-name-part><tp:taxon-name-part taxon-name-part-type="species" reg="yamadae">yamadae</tp:taxon-name-part></tp:taxon-name></italic> and <italic><tp:taxon-name><tp:taxon-name-part taxon-name-part-type="genus" reg="Kodamaea">K.</tp:taxon-name-part><tp:taxon-name-part taxon-name-part-type="species" reg="jinghongensis">jinghongensis</tp:taxon-name-part></tp:taxon-name></italic> were 2.8% substitutions in the LSU rDNA sequences and 3.9% substitutions in the ITS region. Similarly, <italic><tp:taxon-name><tp:taxon-name-part taxon-name-part-type="genus" reg="Kodamaea">K.</tp:taxon-name-part><tp:taxon-name-part taxon-name-part-type="species" reg="yamadae">yamadae</tp:taxon-name-part></tp:taxon-name></italic> and <italic><tp:taxon-name><tp:taxon-name-part taxon-name-part-type="genus" reg="Kodamaea">K.</tp:taxon-name-part><tp:taxon-name-part taxon-name-part-type="species" reg="fukazawae">fukazawae</tp:taxon-name-part></tp:taxon-name></italic> showed differences of 2.6% substitutions in the LSU rDNA sequences and 4.7% substitutions in the ITS region. Physiologically, the novel species differed from <italic><tp:taxon-name><tp:taxon-name-part taxon-name-part-type="genus" reg="Kodamaea">K.</tp:taxon-name-part><tp:taxon-name-part taxon-name-part-type="species" reg="jinghongensis">jinghongensis</tp:taxon-name-part></tp:taxon-name></italic> by its ability to ferment cellobiose and its inability to assimilate arbutin. Unlike <italic><tp:taxon-name><tp:taxon-name-part taxon-name-part-type="genus" reg="Kodamaea">K.</tp:taxon-name-part><tp:taxon-name-part taxon-name-part-type="species" reg="fukazawae">fukazawae</tp:taxon-name-part></tp:taxon-name></italic>, the novel species was able to assimilate d-galactose, l-sorbose, inulin, d-arabinose, l-arabinose, l-rhamnose, and methanol, and was not able to grow in the presence of 0.1% cycloheximide. In all cases, identification by sequencing was the best approach.</p></tp:treatment-sec><ref-list><ref id="B5"><mixed-citation xmlns:xlink="http://www.w3.org/1999/xlink" xlink:type="simple"><person-group><name name-style="western"><surname>Gao</surname><given-names>WL</given-names></name><name name-style="western"><surname>Liu</surname><given-names>TT</given-names></name><name name-style="western"><surname>Zheng</surname><given-names>J</given-names></name><name name-style="western"><surname>Hui</surname><given-names>FL</given-names></name></person-group> (<year>2017</year>) <article-title><italic><tp:taxon-name><tp:taxon-name-part taxon-name-part-type="genus">Kodamaea</tp:taxon-name-part><tp:taxon-name-part taxon-name-part-type="species">neixiangensis</tp:taxon-name-part></tp:taxon-name></italic> f.a., sp. nov. and <italic><tp:taxon-name><tp:taxon-name-part taxon-name-part-type="genus">Kodamaea</tp:taxon-name-part><tp:taxon-name-part taxon-name-part-type="species">jinghongensis</tp:taxon-name-part></tp:taxon-name></italic> f.a., sp. nov., two yeast species isolated from rotting wood.</article-title><source>International Journal of Systematic and Evolutionary Microbiology</source><volume>67</volume>(<issue>9</issue>): <fpage>3358</fpage>–<lpage>3362</lpage>. <ext-link xlink:href="10.1099/ijsem.0.002117" ext-link-type="doi" xlink:type="simple">https://doi.org/10.1099/ijsem.0.002117</ext-link></mixed-citation></ref><ref id="B20"><mixed-citation xmlns:xlink="http://www.w3.org/1999/xlink" xlink:type="simple"><person-group><name name-style="western"><surname>Nakase</surname><given-names>T</given-names></name><name name-style="western"><surname>Suzuki</surname><given-names>M</given-names></name><name name-style="western"><surname>Sugita</surname><given-names>T</given-names></name><name name-style="western"><surname>Suh</surname><given-names>SO</given-names></name><name name-style="western"><surname>Komagata</surname><given-names>K</given-names></name></person-group> (<year>1999</year>) <article-title>Three new species of anamorphic yeasts phenotypically and phylogenetically related to <italic><tp:taxon-name><tp:taxon-name-part taxon-name-part-type="genus">Candida</tp:taxon-name-part><tp:taxon-name-part taxon-name-part-type="species">mesenterica</tp:taxon-name-part></tp:taxon-name></italic>: The description of <italic><tp:taxon-name><tp:taxon-name-part taxon-name-part-type="genus">Candida</tp:taxon-name-part><tp:taxon-name-part taxon-name-part-type="species">fungicola</tp:taxon-name-part></tp:taxon-name></italic> sp. nov., <italic><tp:taxon-name><tp:taxon-name-part taxon-name-part-type="genus">Candida</tp:taxon-name-part><tp:taxon-name-part taxon-name-part-type="species">sagamina</tp:taxon-name-part></tp:taxon-name></italic> sp. nov., and <italic><tp:taxon-name><tp:taxon-name-part taxon-name-part-type="genus">Candida</tp:taxon-name-part><tp:taxon-name-part taxon-name-part-type="species">fukazawae</tp:taxon-name-part></tp:taxon-name></italic> sp. nov. isolated from fruit bodies of mushrooms.</article-title><source>Mycoscience</source><volume>40</volume>(<issue>6</issue>): <fpage>465</fpage>–<lpage>476</lpage>. <ext-link xlink:href="10.1007/BF02461023" ext-link-type="doi" xlink:type="simple">https://doi.org/10.1007/BF02461023</ext-link></mixed-citation></ref></ref-list></tp:taxon-treatment>
