# Supplementary material for: ﻿Kodamaeahongheensis f.a., sp. nov., Kodamaeaovata f.a., sp. nov. and Kodamaeayamadae f.a., sp. nov., three new yeast species of Kodamaea (Saccharomycetales, Debaryomycetacae) from China
Source: MycoKeys. 2022 Apr 29;89:121–37. doi: 10.3897/mycokeys.89.81119 (PMC9849074; doi:10.3897/mycokeys.89.81119)
Supplement: XML Treatment for Kodamaea restingae [file mycokeys.89.81119-treatment16.xml]

<!DOCTYPE tp:taxon-treatment
  PUBLIC "-//TaxonX//DTD Taxonomic Treatment Publishing DTD v0 20100105//EN" "tax-treatment-NSO.dtd">
<tp:taxon-treatment xmlns:tp="http://www.plazi.org/taxpub"><tp:treatment-meta><kwd-group><label>Taxon classification</label><kwd>
                <named-content content-type="kingdom">Fungi</named-content>
              </kwd><kwd>
                <named-content content-type="order">Saccharomycetales</named-content>
              </kwd><kwd>
                <named-content content-type="family">Debaryomycetacae</named-content>
              </kwd></kwd-group><mixed-citation publication-type="journal"><person-group><name><surname>Chai</surname><given-names>Chun-Yue</given-names></name><name><surname>Gao</surname><given-names>Wan-Li</given-names></name><name><surname>Li</surname><given-names>Ying</given-names></name><name><surname>Yan</surname><given-names>Zhen-Li</given-names></name><name><surname>Hui</surname><given-names>Feng-Li</given-names></name></person-group><article-title>﻿<italic><tp:taxon-name><tp:taxon-name-part taxon-name-part-type="genus" reg="Kodamaea">Kodamaea</tp:taxon-name-part><tp:taxon-name-part taxon-name-part-type="species" reg="hongheensis">hongheensis</tp:taxon-name-part></tp:taxon-name></italic> f.a., sp. nov., <italic><tp:taxon-name><tp:taxon-name-part taxon-name-part-type="genus" reg="Kodamaea">Kodamaea</tp:taxon-name-part><tp:taxon-name-part taxon-name-part-type="species" reg="ovata">ovata</tp:taxon-name-part></tp:taxon-name></italic> f.a., sp. nov. and <italic><tp:taxon-name><tp:taxon-name-part taxon-name-part-type="genus" reg="Kodamaea">Kodamaea</tp:taxon-name-part><tp:taxon-name-part taxon-name-part-type="species" reg="yamadae">yamadae</tp:taxon-name-part></tp:taxon-name></italic> f.a., sp. nov., three new yeast species of <italic><tp:taxon-name><tp:taxon-name-part taxon-name-part-type="genus" reg="Kodamaea">Kodamaea</tp:taxon-name-part></tp:taxon-name></italic> (<tp:taxon-name><tp:taxon-name-part taxon-name-part-type="order">Saccharomycetales</tp:taxon-name-part></tp:taxon-name>, <tp:taxon-name><tp:taxon-name-part taxon-name-part-type="family">Debaryomycetacae</tp:taxon-name-part></tp:taxon-name>) from China</article-title><source>MycoKeys</source><day>29</day><month>04</month><year>2022</year><volume>89</volume><fpage>121</fpage><lpage>137</lpage><pub-id pub-id-type="doi">10.3897/mycokeys.89.81119</pub-id></mixed-citation></tp:treatment-meta><tp:nomenclature><label>﻿</label><tp:taxon-name>
              <object-id xmlns:xlink="http://www.w3.org/1999/xlink" content-type="arpha" xlink:type="simple">E2A848BC-BF5C-5B41-B210-F899AF75560E</object-id>
              <tp:taxon-name-part taxon-name-part-type="genus" reg="Kodamaea">Kodamaea</tp:taxon-name-part>
              <tp:taxon-name-part taxon-name-part-type="species" reg="restingae">restingae</tp:taxon-name-part>
              <object-id xmlns:xlink="http://www.w3.org/1999/xlink" content-type="mycobank" xlink:type="simple">842629</object-id>
            </tp:taxon-name><tp:taxon-authority>(Rosa, Lachance, Starmer, Barker, Bowles &amp; Schlag-Edler) C.Y. Chai &amp; F.L. Hui</tp:taxon-authority><tp:taxon-status xmlns:xlink="http://www.w3.org/1999/xlink" xlink:type="simple">comb. nov.</tp:taxon-status></tp:nomenclature><tp:treatment-sec sec-type="Basionym" id="SECID0EGKBI"><title>Basionym.</title><p><italic><tp:taxon-name><tp:taxon-name-part taxon-name-part-type="genus" reg="Candida">Candida</tp:taxon-name-part><tp:taxon-name-part taxon-name-part-type="species" reg="restingae">restingae</tp:taxon-name-part></tp:taxon-name></italic> Rosa, Lachance, Starmer, Barker, Bowles &amp; Schlag-Edler, International Journal of Systematic Bacteriology 49(1):313 (1999).</p></tp:treatment-sec></tp:taxon-treatment>
